# Supplementary material for: Isolation and Identification of Four Strains of Bacteria with Potential to Biodegrade Polyethylene and Polypropylene from Mangrove
Source: Microorganisms. 2024 Oct 2;12(10):2005. doi: 10.3390/microorganisms12102005 (PMC11509307; doi:10.3390/microorganisms12102005)
Supplement: Supplementary file 1 [file microorganisms-12-02005-s001.zip]

Archive with 1 entries (1 files):
- microorganisms-3193912-supplementary.pdf
